# Supplementary material for: Growth Rate Prediction, Performance, and Biochemical Enhancement of Black Soldier Fly (Hermetia illucens) Fed with Marine By-Products and Co-Products: A Potential Value-Added Resource for Marine Aquafeeds
Source: Insects. 2025 Jan 23;16(2):113. doi: 10.3390/insects16020113 (PMC11855566; doi:10.3390/insects16020113)
Supplement: Supplementary file 1 [file insects-16-00113-s001.zip]

Archive with 1 entries (1 files):
- insects-3264717-supplementary.pdf
